# Supplementary material for: Crosslinking by Click Chemistry of Hyaluronan Graft Copolymers Involving Resorcinol-Based Cinnamate Derivatives Leading to Gel-like Materials
Source: Gels. 2024 Nov 19;10(11):751. doi: 10.3390/gels10110751 (PMC11594237; doi:10.3390/gels10110751)
Supplement: Supplementary file 1 [file gels-10-00751-s001.zip]

Archive with 1 entries (1 files):
- gels-3272816-supplementary.pdf
